# Supplementary material for: Impact of Reduced Image Noise on Deauville Scores in Patients with Lymphoma Scanned on a Long-Axial Field-of-View PET/CT-Scanner
Source: Diagnostics (Basel). 2023 Mar 2;13(5):947. doi: 10.3390/diagnostics13050947 (PMC10000539; doi:10.3390/diagnostics13050947)
Supplement: Supplementary file 1 [file diagnostics-13-00947-s001.zip]

Archive with 5 entries (5 files):
- Figure S1.pdf
- Figure S2a+b.pdf
- Figure S3.pdf
- Figure S4.pdf
- Table S1.pdf
